# Supplementary material for: Norwegian Community Pharmacists’ Experiences with COVID-19 Vaccination—A Qualitative Interview Study
Source: Pharmacy (Basel). 2023 Nov 19;11(6):181. doi: 10.3390/pharmacy11060181 (PMC10661255; doi:10.3390/pharmacy11060181)
Supplement: Supplementary file 1 [file pharmacy-11-00181-s001.zip]

Archive with 1 entries (1 files):
- pharmacy-2608689-supplementary.pdf
